# Supplementary material for: Elevated Sodium Pump α3 Subunit Expression Promotes Colorectal Liver Metastasis via the p53-PTEN/IGFBP3-AKT-mTOR Axis
Source: Front Oncol. 2021 Nov 12;11:743824. doi: 10.3389/fonc.2021.743824 (PMC8632823; doi:10.3389/fonc.2021.743824)
Supplement: Supplementary file 1 [file DataSheet_1.xlsx]

## Sheet: Figure 1
Figure 1A
	CCD841			HT29			SW620			SW480			HCT116
ATPα1	0.817902	1.07923	1.13288	3.33264	3.7755	3.35582	1.32256	1.34102	1.30435	1.81924	1.70921	1.61702	1.29235	1.38511	1.26576
ATPα2	0.743979	1.11214	1.2086	0.17515	0.338368	0.345478	0.0299078	0.0215924		0.146266	0.127332	0.146266	0.078382	0.136471	0.329116
ATPα3	0.99539	1.08172	0.928731	1.4914	1.71317	1.65481	1.32256	1.22547	1.2086	8.89709	9.08404	8.7746	23.4254	25.4572	26.9087
ATPα4	0.965936	0.933033	1.10957	0.561231	0.565135	0.695762	0.321599	0.304251	0.412748	0.540862	0.467596	0.439317	0.862542	1.02574	1.02574
ATPβ1	1.43727	0.819794	0.848704	2.36199	2.34567	2.20381	0.119631	0.138376	0.121301	0.153184	0.142925	0.147966	0.462225	0.527289	0.553504
ATPβ2	0.899171	1.11471	0.997692	0.441351	0.482968	0.463294	0.194791	0.220676	0.231647	0.153893	0.183011	0.200267	0.61132	0.650671	0.535887
ATPβ3	0.981686	0.968171	1.05214	0.0225093	0.0175385	0.0197318	0.0610725	0.0641088	0.0598156	0.109323	0.114758	0.130007	0.153538	0.171546	0.170361
Figure 1B
Migration	HCT-116	HT29	SW480	SW620		Invasion	HCT-116	HT29	SW480	SW620
	0.958722	0.0798935	0.263649	0.00798935			0.93	0.255	0.405	0.015
	1.00266	0.0719041	0.271638	0.0199734			1.02	0.24	0.48	0.03
	1.03862	0.0998668	0.223702	0.0159787			1.05	0.21	0.435	0.045
Figure 1D
Migration	sicont	siα3#1	siα3#2			Invasion	sicont	siα3#1	siα3#2
	1.03846	0.624434	0.614253				0.98594	0.56942	0.506151
	1.02489	0.542987	0.607466				1.01757	0.516696	0.527241
	0.936652	0.478507	0.529412				0.996485	0.506151	0.521968
Figure 1E
	0nM	50nM	100nM
	0.974026	0.515485	0.191808
	1.05195	0.491509	0.158841
	0.974026	0.452547	0.176823
Figure 1G
Migration	Vector	Flag-α3				Invasion	Vector	Flag-α3
	0.939394	2.72727					0.891892	2.31081
	1	2.9697					1.01351	2.63514
	1.06061	2.63636					1.09459	2.47297

## Sheet: Figure 2
Figure 2A
		sicont			siα3
	PTEN	1.05946	0.854607	1.10445	2.82843	2.28153	1.90528
	TSC2	0.858565	0.993093	1.17284	1.15402	1.10701	1.12246
	AMPK1	1.00463	0.911722	1.09177	1.07425	0.915945	1.05946
	IGFBP3	1.16743	0.884745	0.968171	2.96905	3.41054	3.22657
	PhLDA3	1.01396	0.959264	1.02811	0.750886	0.80478	0.788218
Figure 2B			vector			Flag-α3
	PTEN	1.09936	0.874583	1.04006	0.907519	0.829319	0.624165
	TSC2	1.03288	1.09936	0.880666	1.13288	0.986233	0.846745
	AMPK1	0.913832	1.1019	0.993093	0.974905	0.922316	1.06683
	IGFBP3	1.23114	0.870551	0.933033	0.652176	0.612734	0.567752
	PhLDA3	0.909618	1.08925	1.00928	0.97716	1.03288	0.997692
Figure 2F
	siCont	siα3	sip53	siα3+sip53
	1.0375	0.61875	1.3	0.80625
	1.00625	0.5375	1.325	0.80625
	0.95625	0.55	1.41875	0.76875
Figure 2G
	Vehicle	Rapa 0.1μm	Sapa 0.5μm
	0.984127	0.484127	0.285714
	0.968254	0.634921	0.166667
	1.04762	0.603175	0.190476

## Sheet: Figure 3
Figure 3C
	Cont	Bufalin	sip53	Bufalin+sip53
	1.04251	0.526802	1.69686	1.30869
	0.96488	0.582255	1.58595	1.06469
	0.992606	0.554529	1.55268	1.18115

## Sheet: Figure 4
Figure 4B	Tumor wieght (g)
	shCont	sh α3
	1.832	0.478
	1.042	1.091
	0.854	0.726
	0.901	0.472
	1.74	0.88
	1.169	0.38
	0.75	0.41
Figure 4C	Tumor volume(mm3)
	shCont	sh α3
	2714.8	438.139
	1400.04	1499.21
	1097.1	632.066
	1141.4	295.858
	1656.14	514.687
	1551.19	483.491
	778.238	585.143
Figure 4D
	Metastasis nodules
	shCont	sh α3
	81	26
	72	42
	65	49
	52	65
	69	45
	33	32
	53	24

## Sheet: Figure 5
Figure 5B
	Tumor wieght (g)
	Vehicle	Bufalin
	1.038	0.5805
	1.353	0.7905
	1.275	0.6465
	1.2375	0.6375
	1.6635	1.4025
	1.1385	1.293
Figure 5C
	Tumor volume(mm3)
	Vehicle	Bufalin
	923.628	709.685
	1386.8	895.727
	1283.45	587.179
	1045.2	410.902
	2006.79	899.53
	1997.36	1333.15
Figure 5D
	Metastasis nodules
	Vehicle	Bufalin
	52	34
	73	53
	92	42
	65	60
	82	70
	79	65

## Sheet: Figure 6
Figure6-B
	Tumor clinical stage
	α3 Low(n=45)	α3 High(n=46)
I-II(n=41)	68.29268%(28/41)	31.70732%(13/41)
III-IV(n=50)	34%(17/50)	66%(33/50)
Figure6-C
	Tumor Metastasis
	α3 Low(n=45)	α3 High(n=46)
Present (n=50)	34%(17/50)	66%(33/50)
Absent(n=41)	68.29268%(28/41)	31.70732%(13/41)
N

## Sheet: Table 1
ID	Age（year）	Sex	Tumor stage	Metastasis （1)/ No-metastasis （0）	Node stage	TNM stage	Differentiation	α3 intensity	α3 positive cells rate	Overall score
20124545	58	Female	4	1	2	IV	2	1	0.286667	0.286667
20124810	51	Female	4	1	2	IV	2	1	0.236667	0.236667
20124949	65	Female	3	1	2	IV	2	0	0	0
20125741	65	Female	3	0	0	II	2-3	0	0	0
20129463	63	Male	3	0	0	II	1-2	0	0	0
20129562	44	Female	1	1	2	IV	2	1	0.436667	0.436667
20129563	68	Male	3	1	2	IV	2	2	0.713333	1.42667
20129930	51	Male	4	1	2	IV	2	3	0.49	1.47
201210413	57	Male	3	0	0	II	2-3	0	0	0
201308211	48	Female	2	0	0	I	2	0	0	0
201308214	78	Female	3	0	0	II	2-3	1	0.253333	0.253333
201308216	76	Male	4	1	2	IV	2-3	3	0.906667	2.72
201308789	59	Male	3	1	2	IV	2-3	3	0.816667	2.45
201308929	55	Male	3	0	0	II	1	1	0.416667	0.416667
201308970	78	Female	3	1	2	IV	2	1	0.226667	0.226667
201309503	75	Female	2	0	0	I	3	1	0.483333	0.483333
201309995	59	Female	3	1	2	IV	2	2	0.816667	1.63333
201310298	74	Male	4	0	0	II	2	0	0	0
201310668	85	Female	3	0	0	II	3	1	0.416667	0.416667
201311388	50	Female	2	1	1	IV	3	1	0.316667	0.316667
201311525	51	Female	2	0	0	I	2	1	0.233333	0.233333
201311609	63	Male	3	0	0	II	2-3	0	0	0
201311709	53	Female	3	1	1	IV	2	0	0	0
201311760	37	Male	2	0	0	I	1	1	0.303333	0.303333
201311761	53	Female	3	0	0	II	2	1	0.5	0.5
201312032	67	Male	3	0	0	II	2	1	0.823333	0.823333
201312202	41	Male	3	0	0	II	2	0	0	0
201400135	82	Male	3	0	0	II	2	2	0.813333	1.62667
201400247	51	Female	4	1	1	IV	2	2	0.483333	0.966667
201400313	39	Male	3	1	0	IV	2	3	0.803333	2.41
201400314	63	Female	2	1	2	IV	2	3	0.5	1.5
201400360	55	Female	3	0	0	II	2-3	0	0	0
201400409	83	Male	3	0	0	II	3	1	0.703333	0.703333
201400568	47	Male	3	1	1	IV	3	3	0.756667	2.27
201400661	42	Male	4	1	2	IV	2	2	0.756667	1.51333
201400719	48	Female	2	0	0	I	2	2	0.793333	1.58667
201400840	41	Male	2	0	0	I	1-2	3	0.773333	2.32
201400888	51	Male	3	0	0	II	2	1	0.25	0.25
201400987	60	Male	3	1	2	IV	1	2	0.733333	1.46667
201401480	62	Male	3	1	1	IV	2	2	0.7	1.4
201401531	62	Female	2	1	0	IV	2-3	3	0.736667	2.21
201401532	59	Male	3	0	0	II	2	1	0.266667	0.266667
201401703	84	Male	4	0	0	II	2	1	0.17	0.17
201401753	60	Female	4	1	1	IV	2	2	0.683333	1.36667
201402044	55	Female	2	0	0	I	2	3	0.766667	2.3
201402322	62	Female	2	1	1	IV	2-3	2	0.496667	0.993333
201402323	68	Female	4	1	2	IV	2-3	2	0.553333	1.10667
201402383	57	Female	3	0	0	II	2	3	0.296667	0.89
201402427	55	Male	3	1	1	IV	2	3	0.653333	1.96
201402785	58	Female	4	0	0	II	2	1	0.456667	0.456667
201403048	56	Male	3	0	0	II	2	3	0.73	2.19
201403474	70	Female	3	1	2	IV	2-3	2	0.59	1.18
201403533	58	Male	3	1	1	IV	2	3	0.776667	2.33
201403591	59	Female	4	1	1	IV	2	2	0.6	1.2
201404052	73	Male	3	1	0	IV	2	3	0.733333	2.2
201404139	74	Female	2	1	1	IV	2	3	0.543333	1.63
201405178	77	Female	4	0	0	II	2	3	0.8	2.4
201405256	61	Male	4	1	1	IV	2	2	0.476667	0.953333
201405743	63	Male	4	0	0	II	2	1	0.453333	0.453333
201405851	56	Male	3	1	1	IV	2	2	0.686667	1.37333
201405897	63	Male	4	1	2	IV	2-3	1	0.3	0.3
201406138	56	Female	4	1	1	IV	2-3	2	0.706667	1.41333
201406189	77	Female	2	1	2	IV	3	1	0.473333	0.473333
201406373	44	Female	3	1	2	IV	1-2	0	0	0
201406444	58	Male	3	1	2	IV	1-2	3	0.746667	2.24
201406607	48	Male	4	1	2	IV	1-2	2	0.406667	0.813333
201407481	80	Female	4	1	2	IV	2-3	3	0.703333	2.11
201407614	75	Female	3	0	0	II	1-2	3	0.446667	1.34
201407806	60	Male	3	0	1	III	2	0	0	0
201407949	59	Male	2	0	0	I	3	2	0.69	1.38
201407951	71	Male	4	1	1	IV	2	2	0.78	1.56
201408483	72	Female	4	1	1	IV	3	0	0	0
201408657	63	Female	2	0	0	I	2	1	0.23	0.23
201408703	62	Male	4	1	1	IV	2-3	3	0.78	2.34
201408964	56	Female	2	1	2	IV	3	1	0.343333	0.343333
201409740	53	Female	3	1	2	IV	2	3	0.826667	2.48
201409829	60	Female	4	1	2	IV	2-3	1	0.4	0.4
201409924	56	Female	2	0	0	I	2	1	0.57	0.57
201411126	69	Male	3	0	0	II	2	2	0.82	1.64
201411271	71	Male	3	1	2	IV	3	1	0.316667	0.316667
201411488	48	Male	3	1	1	IV	2	2	0.803333	1.60667
201411712	66	Male	2	0	0	I	3	2	0.69	1.38
201411769	75	Female	2	1	1	IV	1-2	3	0.67	2.01
201412071	40	Female	4	1	1	IV	2-3	2	0.783333	1.56667
201412126	72	Male	2	0	1	III	2	3	0.65	1.95
201412429	60	Male	4	1	2	IV	2	2	0.456667	0.913333
201412474	40	Male	3	0	0	II	2	2	0.743333	1.48667
201413077	66	Female	2	0	0	I	1-2	1	0.316667	0.316667
201413079	61	Female	3	0	0	II	1-2	0	0	0
201413228	54	Male	4	1	1	IV	1-2	1	0.433333	0.433333
201413442	72	Male	4	0	1	III	1-2	2	0.603333	1.20667
